# Supplementary material for: Microbiota Transplantation in Day-Old Broiler Chickens Ameliorates Necrotic Enteritis via Modulation of the Intestinal Microbiota and Host Immune Responses
Source: Pathogens. 2022 Aug 26;11(9):972. doi: 10.3390/pathogens11090972 (PMC9503007; doi:10.3390/pathogens11090972)
Supplement: Supplementary file 1 [file pathogens-11-00972-s001.zip]

Archive with 1 entries (1 files):
- Pathogens-1878652_Supplemental.pdf
